# Supplementary material for: Detection of Atrazine and Its Metabolites in Natural Water Samples Using Photonic Molecularly Imprinted Sensors
Source: Molecules. 2022 Aug 10;27(16):5075. doi: 10.3390/molecules27165075 (PMC9415651; doi:10.3390/molecules27165075)
Supplement: Supplementary file 1 [file molecules-27-05075-s001.zip]

Archive with 1 entries (1 files):
- molecules-1832283-supplementary.pdf
